# Supplementary material for: ﻿A new species of Rhopalopsole (Insecta, Plecoptera, Leuctridae) from the Anhui Province of China and phylogeny of Leuctridae based on mitochondrial genomes
Source: Zookeys. 2025 Jul 8;1244:147–58. doi: 10.3897/zookeys.1244.137740 (PMC12264500; doi:10.3897/zookeys.1244.137740)
Supplement: XML Treatment for Rhopalopsole gibba [file zookeys.1244.137740-treatment1.xml]

<!DOCTYPE tp:taxon-treatment
  PUBLIC "-//TaxonX//DTD Taxonomic Treatment Publishing DTD v0 20100105//EN" "tax-treatment-NSO.dtd">
<tp:taxon-treatment xmlns:tp="http://www.plazi.org/taxpub"><tp:treatment-meta><kwd-group><label>Taxon classification</label><kwd>
                <named-content content-type="kingdom">Animalia</named-content>
              </kwd><kwd>
                <named-content content-type="order">Plecoptera</named-content>
              </kwd><kwd>
                <named-content content-type="family">Leuctridae</named-content>
              </kwd></kwd-group><mixed-citation publication-type="journal"><person-group><name><surname>Yang</surname><given-names>Xiao</given-names></name><name><surname>Du</surname><given-names>Yu-Zhou</given-names></name></person-group><article-title>﻿A new species of <italic><tp:taxon-name><tp:taxon-name-part taxon-name-part-type="genus" reg="Rhopalopsole">Rhopalopsole</tp:taxon-name-part></tp:taxon-name></italic> (<tp:taxon-name><tp:taxon-name-part taxon-name-part-type="class">Insecta</tp:taxon-name-part></tp:taxon-name>, <tp:taxon-name><tp:taxon-name-part taxon-name-part-type="order">Plecoptera</tp:taxon-name-part></tp:taxon-name>, <tp:taxon-name><tp:taxon-name-part taxon-name-part-type="family" reg="Leuctridae">Leuctridae</tp:taxon-name-part></tp:taxon-name>) from the Anhui Province of China and phylogeny of <tp:taxon-name><tp:taxon-name-part taxon-name-part-type="family" reg="Leuctridae">Leuctridae</tp:taxon-name-part></tp:taxon-name> based on mitochondrial genomes</article-title><source>Zookeys</source><day>08</day><month>07</month><year>2025</year><volume>1244</volume><fpage>147</fpage><lpage>158</lpage><pub-id pub-id-type="doi">10.3897/zookeys.1244.137740</pub-id></mixed-citation></tp:treatment-meta><tp:nomenclature><label>﻿</label><tp:taxon-name>
              <object-id xmlns:xlink="http://www.w3.org/1999/xlink" content-type="arpha" xlink:type="simple">D67F8139-48BF-5743-B2B5-BB11BAAF26F6</object-id>
              <tp:taxon-name-part taxon-name-part-type="genus" reg="Rhopalopsole">Rhopalopsole</tp:taxon-name-part>
              <tp:taxon-name-part taxon-name-part-type="species" reg="gibba">gibba</tp:taxon-name-part>
              <object-id xmlns:xlink="http://www.w3.org/1999/xlink" content-type="zoobank" xlink:type="simple">https://zoobank.org/B015CBF3-BF3D-4548-BDBA-03965A86970A</object-id>
            </tp:taxon-name><tp:taxon-authority>Yang &amp; Du</tp:taxon-authority><tp:taxon-status xmlns:xlink="http://www.w3.org/1999/xlink" xlink:type="simple">sp. nov.</tp:taxon-status></tp:nomenclature><tp:treatment-sec sec-type="description" id="SECID0ELIAE"><title>Description.</title><p><bold>Male.</bold> Body length 5.7–5.9 mm. Forewing length 5.4–5.5 mm, hindwing length 4.2–4.3 mm. Head dark brown, wider than pronotum; ocelli pale brown; antennae and palpi light brown. Pronotum brown, quadrate. Legs brown. Wings hyaline and veins light brown (Fig. <xref ref-type="fig" rid="F1">1</xref>).</p><fig id="F1" position="float" orientation="portrait"><object-id xmlns:xlink="http://www.w3.org/1999/xlink" content-type="doi" xlink:type="simple">10.3897/zookeys.1244.137740.figure1</object-id><object-id xmlns:xlink="http://www.w3.org/1999/xlink" content-type="zenodo_dep_id" xlink:type="simple">15853071</object-id><object-id xmlns:xlink="http://www.w3.org/1999/xlink" content-type="arpha" xlink:type="simple">89C394F5-1F9D-5510-99FE-922306CB7B29</object-id><label>Figure 1.</label><caption><p><italic><tp:taxon-name><tp:taxon-name-part taxon-name-part-type="genus" reg="Rhopalopsole">Rhopalopsole</tp:taxon-name-part><tp:taxon-name-part taxon-name-part-type="species" reg="gibba">gibba</tp:taxon-name-part></tp:taxon-name></italic> sp. nov. Male head and pronotum, dorsal view.</p></caption><graphic xmlns:xlink="http://www.w3.org/1999/xlink" xlink:href="zookeys-1244-147_article-137740__-g001.jpg" position="float" orientation="portrait" xlink:type="simple" id="oo_1369860.jpg"><uri content-type="original_file" xlink:type="simple">https://binary.pensoft.net/fig/1369860</uri></graphic></fig><p>Tergum 9 mostly sclerotized, somewhat less so on median circular area with two strong sclerotized marks. Sternum 9 basally with subcircular vesicle bearing dense hairs, apically with a comparatively longer subgenital plate. Tergum 10 bearing a large central plate covered laterally with macrotrichia and a mammillary process on both sides; middle strongly sclerotized part of the central plate with small round field of knobs. Transverse plates nearly triangular and less hairy with some seta. Lateral projections of tergum 10 long and sinuous. Epiproct thick at base, not tapering appreciably along its length ending in a downcast point. Subanal lobes large, narrow at base expanding distally, then narrowing to end. Cercus hairy and upcurved, with a small spine (Fig. <xref ref-type="fig" rid="F2">2</xref>).</p><fig id="F2" position="float" orientation="portrait"><object-id xmlns:xlink="http://www.w3.org/1999/xlink" content-type="doi" xlink:type="simple">10.3897/zookeys.1244.137740.figure2</object-id><object-id xmlns:xlink="http://www.w3.org/1999/xlink" content-type="zenodo_dep_id" xlink:type="simple">15853073</object-id><object-id xmlns:xlink="http://www.w3.org/1999/xlink" content-type="arpha" xlink:type="simple">60DB13DF-12BA-52EF-A837-EE8151C27413</object-id><label>Figure 2.</label><caption><p><italic><tp:taxon-name><tp:taxon-name-part taxon-name-part-type="genus" reg="Rhopalopsole">Rhopalopsole</tp:taxon-name-part><tp:taxon-name-part taxon-name-part-type="species" reg="gibba">gibba</tp:taxon-name-part></tp:taxon-name></italic> sp. nov. <bold>A.</bold> Male terminalia, dorsal view; <bold>B.</bold> Male terminalia, lateral view; <bold>C.</bold> Male terminalia, ventral view.</p></caption><graphic xmlns:xlink="http://www.w3.org/1999/xlink" xlink:href="zookeys-1244-147_article-137740__-g002.jpg" position="float" orientation="portrait" xlink:type="simple" id="oo_1369861.jpg"><uri content-type="original_file" xlink:type="simple">https://binary.pensoft.net/fig/1369861</uri></graphic></fig><p><bold>Female.</bold> Unknown.</p><p><bold>Egg and nymph.</bold> Unknown.</p></tp:treatment-sec><tp:treatment-sec sec-type="type material" id="SECID0E2KAE"><title>Type materials.</title><p><bold><italic>Holotype</italic></bold>: • ♂, China: Anhui Province, Xuancheng City, Yaocun town, alt. 726 m, <named-content xmlns:xlink="http://www.w3.org/1999/xlink" content-type="dwc:verbatimCoordinates" xlink:type="simple"><named-content content-type="geo-json" specific-use="{&#34;type&#34;:&#34;Point&#34;,&#34;coordinates&#34;:[119.108333,30.890000]}" id="NCID0EJLAE" xlink:type="simple">30°53'24"N, 119°6'30"E</named-content></named-content>, 2024-VI-13, leg. Huo Qing-bo and Zeng Liang-liang (Fig. <xref ref-type="fig" rid="F3">3</xref>). <bold><italic>Paratypes</italic></bold>: • 4 ♂♂, same data as holotype.</p><fig id="F3" position="float" orientation="portrait"><object-id xmlns:xlink="http://www.w3.org/1999/xlink" content-type="doi" xlink:type="simple">10.3897/zookeys.1244.137740.figure3</object-id><object-id xmlns:xlink="http://www.w3.org/1999/xlink" content-type="zenodo_dep_id" xlink:type="simple">15853075</object-id><object-id xmlns:xlink="http://www.w3.org/1999/xlink" content-type="arpha" xlink:type="simple">BF803654-1422-5F4A-B5B3-98D2E7F8FE93</object-id><label>Figure 3.</label><caption><p>Type locality of <italic><tp:taxon-name><tp:taxon-name-part taxon-name-part-type="genus" reg="Rhopalopsole">Rhopalopsole</tp:taxon-name-part><tp:taxon-name-part taxon-name-part-type="species" reg="gibba">gibba</tp:taxon-name-part></tp:taxon-name></italic>: a stream in Yaocun town, Anhui Province, China (photo provided by Huo Qing-Bo).</p></caption><graphic xmlns:xlink="http://www.w3.org/1999/xlink" xlink:href="zookeys-1244-147_article-137740__-g003.jpg" position="float" orientation="portrait" xlink:type="simple" id="oo_1369862.jpg"><uri content-type="original_file" xlink:type="simple">https://binary.pensoft.net/fig/1369862</uri></graphic></fig></tp:treatment-sec><tp:treatment-sec sec-type="etymology" id="SECID0ENMAE"><title>Etymology.</title><p>The species name refers to the central plate with a small round field of <tp:taxon-name><tp:taxon-name-part taxon-name-part-type="genus" reg="Rhopalopsole"/><tp:taxon-name-part taxon-name-part-type="species" reg="gibba">gibba</tp:taxon-name-part></tp:taxon-name> at the middle of the tergum 10.</p></tp:treatment-sec><tp:treatment-sec sec-type="diagnosis" id="SECID0E3MAE"><title>Diagnosis and remarks.</title><p>The new species, <italic><tp:taxon-name><tp:taxon-name-part taxon-name-part-type="genus" reg="Rhopalopsole">Rhopalopsole</tp:taxon-name-part><tp:taxon-name-part taxon-name-part-type="species" reg="gibba">gibba</tp:taxon-name-part></tp:taxon-name></italic>, is similar to members of the <italic><tp:taxon-name><tp:taxon-name-part taxon-name-part-type="genus" reg="Rhopalopsole">R.</tp:taxon-name-part><tp:taxon-name-part taxon-name-part-type="species" reg="dentata">dentata</tp:taxon-name-part></tp:taxon-name></italic> group (<xref ref-type="bibr" rid="B37">Sivec et al. 2008</xref>), particularly <italic><tp:taxon-name><tp:taxon-name-part taxon-name-part-type="genus" reg="Rhopalopsole">Rhopalopsole</tp:taxon-name-part><tp:taxon-name-part taxon-name-part-type="species" reg="dicondylica">dicondylica</tp:taxon-name-part></tp:taxon-name></italic> Yang &amp; Du, 2021. The males share the similar shape of epiproct and the shape of the subanal lobes. In <italic><tp:taxon-name><tp:taxon-name-part taxon-name-part-type="genus" reg="Rhopalopsole">R.</tp:taxon-name-part><tp:taxon-name-part taxon-name-part-type="species" reg="gibba">gibba</tp:taxon-name-part></tp:taxon-name></italic>, the cercus is hairy and upcurved, with a small spine and tergum 10 bears a large central plate covered laterally with macrotrichia and there is a mammillary process on both sides; the middle strongly sclerotized part of the central plate with small round field of knobs. However, in <italic><tp:taxon-name><tp:taxon-name-part taxon-name-part-type="genus" reg="Rhopalopsole">R.</tp:taxon-name-part><tp:taxon-name-part taxon-name-part-type="species" reg="dicondylica">dicondylica</tp:taxon-name-part></tp:taxon-name></italic>, the cerci lack spines and the hind border of tergum 10 bears a large central plate covered laterally with microtrichia, and there is a mammillary process on both sides; the middle poorly sclerotized part of the central plate is triangular and rounded apically (Fig. <xref ref-type="fig" rid="F2">2</xref>).</p></tp:treatment-sec><ref-list><ref id="B37"><mixed-citation xmlns:xlink="http://www.w3.org/1999/xlink" xlink:type="simple"><person-group><name name-style="western"><surname>Sivec</surname><given-names>I</given-names></name><name name-style="western"><surname>Harper</surname><given-names>PP</given-names></name><name name-style="western"><surname>Shimizu</surname><given-names>T</given-names></name></person-group> (<year>2008</year>) <article-title>Contribution to the study of the Oriental genus <italic><tp:taxon-name><tp:taxon-name-part taxon-name-part-type="genus">Rhopalopsole</tp:taxon-name-part></tp:taxon-name></italic> (<tp:taxon-name><tp:taxon-name-part taxon-name-part-type="order">Plecoptera</tp:taxon-name-part></tp:taxon-name>: <tp:taxon-name><tp:taxon-name-part taxon-name-part-type="family">Leuctridae</tp:taxon-name-part></tp:taxon-name>).</article-title><source>Scopolia</source><volume>64</volume>: <fpage>1</fpage>–<lpage>122</lpage>.</mixed-citation></ref></ref-list></tp:taxon-treatment>
