# Supplementary material for: ﻿A new species of Rhopalopsole (Insecta, Plecoptera, Leuctridae) from the Anhui Province of China and phylogeny of Leuctridae based on mitochondrial genomes
Source: Zookeys. 2025 Jul 8;1244:147–58. doi: 10.3897/zookeys.1244.137740 (PMC12264500; doi:10.3897/zookeys.1244.137740)
Supplement: Supplementary material 1 — Best scheme and model for this phylogeny study [file zookeys-1244-147_article-137740__-s001.xlsx]

## Sheet: PCG_IQtree_best_scheme_and_mode
Matrix	Subset partitions	Best model
PCG_IQtree	P1: (atp6_mafft_trimAl)	TIM2+F+I+G4
	P2: (atp8_mafft_trimAl)	HKY+F+G4
	P3: (cox1_mafft_trimAl)	GTR+F+R3
	P4: (cox2_mafft_trimAl)	GTR+F+R3
	P5: (cox3_mafft_trimAl)	TIM2+F+I+G4
	P6: (cytb_mafft_trimAl)	TIM2+F+I+G4
	P7: (nad1_mafft_trimAl_nad4_mafft_trimAl)	TIM+F+R3
	P8: (nad2_mafft_trimAl_nad3_mafft_trimAl)	HKY+F+I+G4
	P9: (nad4L_mafft_trimAl_nad5_mafft_trimAl)	TIM+F+I+G4
	P10: (nad6_mafft_trimAl)	TN+F+R2
PCG12_IQtree	P1: (atp6_mafft_trimAl_cox2_mafft_trimAl)	TIM2+F+I+G4
	P2: (atp8_mafft_trimAl)	HKY+F+G4
	P3: (cox1_mafft_trimAl)	GTR+F+R3
	P4: (cox3_mafft_trimAl)	TIM2+F+I+G4
	P5: (cytb_mafft_trimAl)	TIM2+F+I+G4
	P6: (nad1_mafft_trimAl_nad4_mafft_trimAl)	TIM+F+R3
	P7: (nad2_mafft_trimAl_nad3_mafft_trimAl)	HKY+F+I+G4
	P8: (nad4L_mafft_trimAl_nad5_mafft_trimAl)	TIM+F+I+G4
	P9: (nad6_mafft_trimAl)	TN+F+R2
PCGR_IQtree	P1: (rrnL_mafft_trimAl_rrnS_mafft_trimAl)	TIM3+F+G4
	P2: (atp6_mafft_trimAl_cox2_mafft_trimAl)	TIM2+F+I+G4
	P3: (atp8_mafft_trimAl)	HKY+F+G4
	P4: (cox1_mafft_trimAl_nad3_mafft_trimAl)	GTR+F+I+G4
	P5: (cox3_mafft_trimAl)	TIM2+F+I+G4
	P6: (cytb_mafft_trimAl)	TIM2+F+R3
	P7: (nad1_mafft_trimAl_nad4_mafft_trimAl)	K3Pu+F+R3
	P8: (nad2_mafft_trimAl)	HKY+F+I+G4
	P9: (nad4L_mafft_trimAl_nad5_mafft_trimAl)	TIM+F+I+G4
	P10: (nad6_mafft_trimAl)	TN+F+R2
PCG_Bayes	P1: (atp6_mafft_trimAl)	GTR+F+I+G4
	P2: (atp8_mafft_trimAl)	HKY+F+G4
	P3: (cox1_mafft_trimAl)	GTR+F+I+G4
	P4: (cox2_mafft_trimAl_nad3_mafft_trimAl)	GTR+F+I+G4
	P5: (cox3_mafft_trimAl)	GTR+F+I+G4
	P6: (cytb_mafft_trimAl)	GTR+F+I+G4
	P7: (nad1_mafft_trimAl_nad4L_mafft_trimAl_nad5_mafft_trimAl)	GTR+F+I+G4
	P8: (nad2_mafft_trimAl)	HKY+F+I+G4
	P9: (nad4_mafft_trimAl)	HKY+F+I+G4
	P10: (nad6_mafft_trimAl)	HKY+F+I+G4
PCG12_Bayes	P1: (atp6_mafft_trimAl)	GTR+F+I+G4
	P2: (atp8_mafft_trimAl)	HKY+F+G4
	P3: (cox1_mafft_trimAl)	GTR+F+I+G4
	P4: (cox2_mafft_trimAl_nad3_mafft_trimAl)	GTR+F+I+G4
	P5: (cox3_mafft_trimAl)	GTR+F+I+G4
	P6: (cytb_mafft_trimAl)	GTR+F+I+G4
	P7: (nad1_mafft_trimAl_nad4L_mafft_trimAl_nad5_mafft_trimAl)	GTR+F+I+G4
	P8: (nad2_mafft_trimAl)	HKY+F+I+G4
	P9: (nad4_mafft_trimAl)	HKY+F+I+G4
	P10: (nad6_mafft_trimAl)	HKY+F+I+G4
PCGR_Bayes	P1: (rrnL_mafft_trimAl_rrnS_mafft_trimAl)	GTR+F+G4
	P2: (atp6_mafft_trimAl)	GTR+F+I+G4
	P3: (atp8_mafft_trimAl)	HKY+F+G4
	P4: (cox1_mafft_trimAl_nad3_mafft_trimAl)	GTR+F+I+G4
	P5: (cox2_mafft_trimAl)	GTR+F+I+G4
	P6: (cox3_mafft_trimAl)	GTR+F+I+G4
	P7: (cytb_mafft_trimAl)	GTR+F+I+G4
	P8: (nad1_mafft_trimAl_nad4L_mafft_trimAl_nad5_mafft_trimAl)	GTR+F+I+G4
	P9: (nad2_mafft_trimAl)	HKY+F+I+G4
	P10: (nad4_mafft_trimAl)	HKY+F+I+G4
	P11: (nad6_mafft_trimAl)	HKY+F+I+G4
